# Supplementary material for: The Association Between Sleep Health and a History of Cataract Surgery in the United States Based on the National Health and Nutrition Examination Survey (NHANES) 2005–2008
Source: Healthcare (Basel). 2025 May 13;13(10):1136. doi: 10.3390/healthcare13101136 (PMC12111724; doi:10.3390/healthcare13101136)
Supplement: Supplementary file 1 [file healthcare-13-01136-s001.zip]

Archive with 1 entries (1 files):
- healthcare-3566703-supplementary.pdf
